# Supplementary material for: The nasal mycobiome of individuals with allergic rhinitis and asthma differs from that of healthy controls in composition, structure and function
Source: Front Microbiol. 2024 Dec 17;15:1464257. doi: 10.3389/fmicb.2024.1464257 (PMC11685215; doi:10.3389/fmicb.2024.1464257)
Supplement: Supplementary file 2 [file Table_1.xlsx]

## Sheet: Sheet1
Table S1. Metadata associated with all samples used in this study. Allergic rhinitis (AR), AR with comorbid asthma (ARAS), asthma (AS) and healthy controls (CT).
participants	season	age	sex	group
C1	winter	22	M	CT
C2	winter	14	F	CT
C3	winter	13	M	CT
C4	winter	15	F	CT
C5	winter	24	F	CT
C6	winter	40	M	CT
C7	winter	13	F	CT
C8	winter	13	F	CT
C9	winter	14	F	CT
C10	winter	14	F	CT
C11	winter	13	F	CT
C12	winter	12	M	CT
C13	winter	9	F	CT
C14	winter	11	F	CT
C16	winter	11	F	CT
C17	winter	9	F	CT
C18	winter	10	F	CT
C19	winter	11	F	CT
C20	winter	11	F	CT
C21	winter	11	M	CT
C22	spring	12	F	CT
C23	spring	10	F	CT
C24	spring	10	F	CT
C25	spring	10	F	CT
C29	spring	9	F	CT
C33	spring	16	M	CT
C34	spring	15	M	CT
C35	spring	23	F	CT
C42	summer	13	F	CT
C45	summer	15	F	CT
C46	summer	13	F	CT
C47	summer	18	F	CT
C48	summer	15	F	CT
C49	summer	14	F	CT
C50	summer	14	M	CT
C51	summer	12	F	CT
C52	summer	11	F	CT
C53	summer	15	F	CT
C54	summer	25	F	CT
C55	summer	16	F	CT
C56	summer	13	M	CT
C57	summer	47	M	CT
C58	summer	21	M	CT
C59	summer	13	M	CT
C60	summer	10	M	CT
C61	summer	20	M	CT
C62	summer	14	F	CT
C63	fall	15	F	CT
C64	fall	13	M	CT
C65	fall	9	M	CT
C66	fall	10	F	CT
C67	fall	10	F	CT
C68	fall	13	M	CT
C69	fall	10	F	CT
C70	fall	9	F	CT
C71	fall	11	F	CT
C72	fall	12	F	CT
C73	fall	8	F	CT
C74	fall	10	F	CT
C75	fall	9	F	CT
C76	fall	10	F	CT
C77	fall	10	F	CT
C78	fall	9	F	CT
C79	fall	9	M	CT
C80	fall	8	M	CT
C81	fall	10	M	CT
C82	fall	8	F	CT
C83	fall	10	F	CT
C84	fall	15	M	CT
C85	fall	10	F	CT
C86	fall	25	M	CT
C87	fall	13	F	CT
C88	fall	14	M	CT
C89	spring	40	M	CT
C90	spring	16	F	CT
C91	spring	12	F	CT
C92	spring	15	M	CT
C93	spring	24	M	CT
C94	spring	17	F	CT
C95	spring	12	M	CT
C96	spring	15	F	CT
C97	spring	14	F	CT
C98	spring	13	F	CT
C99	spring	13	F	CT
C100	winter	12	F	CT
C101	winter	18	M	CT
C102	winter	14	F	CT
C103	winter	9	F	CT
C104	winter	13	F	CT
C105	winter	15	F	CT
C106	winter	14	M	CT
C107	winter	10	F	CT
C108	winter	33	F	CT
C109	winter	11	F	CT
C110	summer	27	F	CT
C111	summer	14	F	CT
C112	summer	10	F	CT
C113	summer	12	F	CT
C114	summer	10	F	CT
C115	summer	9	F	CT
C116	summer	11	M	CT
C117	summer	10	M	CT
C118	summer	11	F	CT
C119	summer	9	F	CT
C120	fall	9	F	CT
C121	fall	9	F	CT
C122	fall	10	M	CT
C123	fall	9	F	CT
C124	fall	10	M	CT
C128	fall	12	F	CT
C129	fall	11	F	CT
C130	fall	10	F	CT
C131	fall	26	M	CT
C135	fall	13	F	CT
C180	winter	11	M	CT
C181	winter	9	F	CT
C195	fall	9	M	CT
C196	fall	7	M	CT
C197	fall	4	F	CT
C198	fall	5	M	CT
C200	winter	17	M	CT
C232	winter	5	F	CT
C233	winter	15	M	CT
C234	winter	7	M	CT
C235	winter	10	F	CT
P45	summer	7	F	AS
P67	summer	14	M	AS
P70	summer	13	M	AS
P93	fall	7	M	AS
P112	fall	13	F	AS
P154	fall	14	F	AS
P174	winter	13	M	AS
P188	winter	15	F	AS
P191	winter	7	M	AS
P209	winter	6	M	AS
P216	winter	11	M	AS
P237	winter	15	F	AS
P2	summer	9	M	ARAS
P3	summer	9	M	ARAS
P7	summer	15	F	ARAS
P8	summer	17	F	ARAS
P10	summer	13	F	ARAS
P11	summer	10	F	ARAS
P12	summer	18	M	ARAS
P13	summer	16	M	ARAS
P14	summer	15	F	ARAS
P15	summer	16	M	ARAS
P16	summer	8	F	ARAS
P17	summer	17	F	ARAS
P18	fall	6	F	ARAS
P19	fall	15	M	ARAS
P20	fall	10	M	ARAS
P21	fall	18	F	ARAS
P22	fall	18	F	ARAS
P23	fall	11	F	ARAS
P25	winter	15	F	ARAS
P26	winter	12	M	ARAS
P27	winter	19	F	ARAS
P28	spring	12	M	ARAS
P31	spring	7	M	ARAS
P32	spring	18	F	ARAS
P33	spring	9	M	ARAS
P36	spring	13	M	ARAS
P38	spring	14	F	ARAS
P39	spring	6	F	ARAS
P42	summer	14	F	ARAS
P43	summer	10	M	ARAS
P44	summer	7	F	ARAS
P46	summer	15	M	ARAS
P47	summer	10	F	ARAS
P48	summer	13	M	ARAS
P49	summer	17	F	ARAS
P50	summer	9	M	ARAS
P52	summer	13	F	ARAS
P56	summer	18	F	ARAS
P57	summer	12	M	ARAS
P58	summer	17	F	ARAS
P59	summer	13	M	ARAS
P61	summer	11	F	ARAS
P62	summer	11	M	ARAS
P64	summer	9	M	ARAS
P66	summer	10	F	ARAS
P68	summer	5	M	ARAS
P69	summer	5	M	ARAS
P73	summer	19	M	ARAS
P74	fall	13	F	ARAS
P75	fall	16	M	ARAS
P76	fall	13	F	ARAS
P78	fall	16	M	ARAS
P79	fall	16	F	ARAS
P81	fall	15	M	ARAS
P85	fall	16	F	ARAS
P88	fall	6	F	ARAS
P90	fall	6	M	ARAS
P91	fall	5	M	ARAS
P94	fall	9	M	ARAS
P95	fall	18	F	ARAS
P96	fall	16	M	ARAS
P98	fall	7	F	ARAS
P99	fall	15	M	ARAS
P104	fall	16	F	ARAS
P105	fall	17	M	ARAS
P106	fall	6	F	ARAS
P107	fall	9	M	ARAS
P108	fall	16	M	ARAS
P111	fall	16	F	ARAS
P114	fall	6	F	ARAS
P115	fall	11	M	ARAS
P116	fall	14	F	ARAS
P117	fall	13	M	ARAS
P118	fall	9	F	ARAS
P120	fall	5	M	ARAS
P122	fall	12	F	ARAS
P125	fall	11	F	ARAS
P126	fall	10	M	ARAS
P127	fall	15	M	ARAS
P128	fall	17	F	ARAS
P129	fall	10	M	ARAS
P130	fall	17	F	ARAS
P132	fall	8	F	ARAS
P133	fall	18	F	ARAS
P134	fall	6	M	ARAS
P136	fall	9	F	ARAS
P138	fall	12	F	ARAS
P140	fall	14	F	ARAS
P141	fall	17	M	ARAS
P142	fall	7	M	ARAS
P143	fall	5	F	ARAS
P144	fall	11	F	ARAS
P145	fall	12	M	ARAS
P146	fall	16	M	ARAS
P147	fall	9	F	ARAS
P148	fall	12	M	ARAS
P149	fall	14	F	ARAS
P150	fall	7	M	ARAS
P153	fall	8	M	ARAS
P155	fall	16	F	ARAS
P156	fall	6	M	ARAS
P157	fall	15	F	ARAS
P158	fall	14	M	ARAS
P159	winter	12	M	ARAS
P160	winter	13	F	ARAS
P161	winter	9	M	ARAS
P162	winter	12	M	ARAS
P163	winter	12	M	ARAS
P165	winter	19	F	ARAS
P167	winter	7	M	ARAS
P168	winter	4	F	ARAS
P169	winter	8	M	ARAS
P170	winter	14	M	ARAS
P171	winter	8	M	ARAS
P172	winter	18	F	ARAS
P173	winter	17	F	ARAS
P175	winter	19	M	ARAS
P176	winter	9	M	ARAS
P182	winter	6	M	ARAS
P183	winter	16	F	ARAS
P185	winter	14	F	ARAS
P186	winter	12	F	ARAS
P190	winter	10	M	ARAS
P192	winter	14	F	ARAS
P193	winter	16	M	ARAS
P194	winter	5	M	ARAS
P199	winter	13	F	ARAS
P201	winter	11	M	ARAS
P202	winter	12	M	ARAS
P203	winter	14	F	ARAS
P204	winter	14	M	ARAS
P205	winter	11	M	ARAS
P206	winter	12	M	ARAS
P207	winter	18	F	ARAS
P208	winter	13	F	ARAS
P210	winter	12	M	ARAS
P211	winter	14	M	ARAS
P212	winter	12	M	ARAS
P214	winter	14	M	ARAS
P217	winter	17	F	ARAS
P218	winter	10	M	ARAS
P219	winter	11	F	ARAS
P221	winter	10	M	ARAS
P222	winter	12	M	ARAS
P223	winter	14	M	ARAS
P224	winter	10	M	ARAS
P225	winter	13	M	ARAS
P227	winter	11	F	ARAS
P230	winter	12	F	ARAS
P231	winter	16	F	ARAS
P236	winter	7	M	ARAS
P238	winter	8	M	ARAS
P240	winter	9	M	ARAS
P241	winter	12	M	ARAS
P244	winter	18	F	ARAS
P1	summer	11	F	AR
P5	summer	6	M	AR
P9	summer	11	M	AR
P30	spring	13	M	AR
P34	spring	13	M	AR
P35	spring	6	M	AR
P37	spring	8	M	AR
P40	spring	12	M	AR
P54	summer	13	F	AR
P60	summer	17	M	AR
P63	summer	12	F	AR
P71	summer	17	F	AR
P72	summer	10	F	AR
P80	fall	12	M	AR
P82	fall	7	M	AR
P83	fall	5	F	AR
P84	fall	8	M	AR
P87	fall	17	F	AR
P92	fall	12	M	AR
P97	fall	16	F	AR
P100	fall	14	M	AR
P103	fall	7	M	AR
P109	fall	11	M	AR
P110	fall	16	F	AR
P119	fall	8	M	AR
P121	fall	10	F	AR
P123	fall	16	F	AR
P124	fall	14	M	AR
P131	fall	13	M	AR
P137	fall	18	F	AR
P139	fall	12	F	AR
P151	fall	16	M	AR
P152	fall	4	M	AR
P164	winter	13	F	AR
P166	winter	14	F	AR
P184	winter	17	F	AR
P187	winter	14	F	AR
P189	winter	11	M	AR
P213	winter	11	M	AR
P215	winter	7	F	AR
P220	winter	5	F	AR
P226	winter	11	M	AR
P228	winter	12	M	AR
P229	winter	5	F	AR
P239	winter	16	M	AR
P242	winter	11	M	AR
P243	winter	5	F	AR
