# Supplementary material for: The nasal mycobiome of individuals with allergic rhinitis and asthma differs from that of healthy controls in composition, structure and function
Source: Front Microbiol. 2024 Dec 17;15:1464257. doi: 10.3389/fmicb.2024.1464257 (PMC11685215; doi:10.3389/fmicb.2024.1464257)
Supplement: Supplementary file 4 [file Table_3.xlsx]

## Sheet: Sheet1
Table S3. Alpha-diversity indices (Chao1, ACE, Shannon and PD) of fungal diversity in participants with allergic rhinitis (AR), AR with comorbid asthma (ARAS), asthma (AS) and healthy controls (CT).
	Chao1	ACE	Shannon	PD
AR	64	76.6	2.86	32.2
ARAS	63.4	76.1	2.86	29.8
AS	54.7	70.6	2.71	29
CT	40.2	44.8	2.06	26.9
